# Supplementary material for: Haploinsufficiency networks identify targetable patterns of allelic deficiency in low mutation ovarian cancer
Source: Nat Commun. 2017 Feb 15;8:14423. doi: 10.1038/ncomms14423 (PMC5316854; doi:10.1038/ncomms14423)
Supplement: Supplementary Data 1 — Output of the significantly altered HAPTRIG-KEGG pathways and impactful genes in the TCGA OV cohort. KEGG pathways and corresponding p value scores for HAPTRIG analysis are compared, with the most impactful 5 genes influencing pathway score in the significantly altered direction. [file ncomms14423-s2.xls]

## Sheet: Title Page
Supplementary Data 1: Significantly altered HAPTRIG-KEGG pathways and impactful genes in the TCGA OV cohort

## Sheet: Haploinsufficient
Pathway	Result	Mean HAPTRIG Haplo Score	Haplo Score - Permuted Data Scores	Stdeva Haplo Score	p vs Permuted Data	q value	Impact Gene 1	Impact Gene 2	Impact Gene 3	Impact Gene 4	Impact Gene 5
Autophagy	Haploinsufficient	-61.9807	-14.5906	16.8492	6.13e-73	1.14631e-70	MAP1LC3B	GABARAP	GABARAPL2	ATG12	BECN1
FoxO signaling pathway	Haploinsufficient	-53.4314	-10.3013	14.5865	4.5e-70	8.415e-68	CCNB1	EP300	SMAD3	STK11	TGFB1
Arginine and proline metabolism	Haploinsufficient	-55.6451	-16.106	17.3334	8.57e-70	1.60259e-67	SAT1	GAMT	SAT2	CNDP1	CNDP2
Adipocytokine signaling pathway	Haploinsufficient	-51.1411	-13.0596	15.2307	2.45e-66	4.5815e-64	CPT1B	STK11	MTOR	TRADD	STAT3
Notch signaling pathway	Haploinsufficient	-57.7853	-12.1268	15.7749	1.33e-63	2.4871e-61	EP300	CTBP2	MAML1	DLL4	DLL1
Longevity regulating pathway	Haploinsufficient	-47.8443	-8.37366	13.7707	1.74e-48	3.2538e-46	CREB3	ATF4	STK11	FOXO1	ULK2
Fatty acid degradation	Haploinsufficient	-50.5042	-12.7513	21.8128	1.05e-44	1.9635e-42	CPT1B	ADH7	ADH1A	ADH4	ADH6
AMPK signaling pathway	Haploinsufficient	-45.9845	-7.10838	14.0592	1.36e-43	2.5432e-41	CPT1B	STK11	CCNA2	FOXO1	CCNA1
Ubiquitin mediated proteolysis	Haploinsufficient	-56.0016	-6.5107	16.5245	4.48e-41	8.3776e-39	PARK2	FZR1	BRCA1	UBE2D3	WWP2
Neuroactive ligand receptor interaction	Haploinsufficient	-46.2054	-5.61946	13.9504	5.49e-39	1.02663e-36	GRIK2	GRIA2	GRIK5	TRPV1	S1PR4
Retinol metabolism	Haploinsufficient	-49.4287	-13.0961	23.7466	5.69e-39	1.06403e-36	ADH7	ADH1A	ADH4	ADH6	ADH1B
Huntington disease	Haploinsufficient	-51.7001	-7.00114	15.5023	1.83e-36	3.4221e-34	TBP	TBPL1	REST	AP2A1	COX7C
Glycolysis Gluconeogenesis	Haploinsufficient	-47.6773	-10.4181	21.0923	2.1e-36	3.927e-34	ADH7	ADH1A	ADH4	ADH6	ADH1B
HIF1 signaling pathway	Haploinsufficient	-52.9556	-7.4748	15.4898	9.13e-35	1.70731e-32	ERBB2	MKNK2	PLCG2	EGF	EP300
Lysosome	Haploinsufficient	-46.0263	-4.54085	13.9027	7.46e-34	1.39502e-31	AP1G1	CTSD	ATP6V0A1	AP4E1	PSAP
Non small cell lung cancer	Haploinsufficient	-52.7651	-9.42016	18.8727	7.34e-33	1.37258e-30	ERBB2	PLCG2	EGF	EGFR	FOXO3
Thyroid hormone signaling pathway	Haploinsufficient	-54.0587	-5.09161	13.8136	5.53e-31	1.03411e-28	NCOR1	MED1	MED14	MED16	MED12
Fanconi anemia pathway	Haploinsufficient	-53.8234	-6.20301	16.945	2.58e-30	4.8246e-28	BRCA1	FANCA	FANCM	FAN1	PALB2
Epstein Barr virus infection	Haploinsufficient	-52.8943	-4.61691	14.5629	8.01e-30	1.49787e-27	TBP	TBPL1	EP300	TRAF6	HDAC5
Renal cell carcinoma	Haploinsufficient	-48.9046	-5.54789	15.0421	5.13e-27	9.5931e-25	CRK	EP300	HIF1A	FLCN	RBX1
Glucagon signaling pathway	Haploinsufficient	-45.8603	-5.26065	15.5919	4.25e-26	7.9475e-24	EP300	CREB3	ATF4	CPT1B	PLCB2
Chronic myeloid leukemia	Haploinsufficient	-54.9707	-7.79729	22.2286	9.42e-26	1.76154e-23	BCR	CRK	SMAD3	SHC2	RUNX1
Viral myocarditis	Haploinsufficient	-44.6272	-6.27258	19.0228	1.36e-24	2.5432e-22	CASP3	ACTB	DMD	SGCG	LAMA2
p53 signaling pathway	Haploinsufficient	-51.3718	-3.44572	14.7451	2.46e-24	4.6002e-22	CHEK2	BAX	GADD45B	GADD45A	CCNB1
Protein processing in endoplasmic reticulum	Haploinsufficient	-52.4722	-3.82769	16.6011	5.62e-24	1.05094e-21	PARK2	HSPA5	SEC23A	ATF4	AMFR
Viral carcinogenesis	Haploinsufficient	-51.4285	-2.91744	13.6295	6.8e-23	1.2716e-20	ATF4	EP300	RBL2	HDAC5	TBP
Biosynthesis of amino acids	Haploinsufficient	-45.0489	-6.06902	19.1952	1.31e-22	2.4497e-20	NAGS	TKTL2	ALDOA	OTC	PRPS2
Transcriptional misregulation in cancer	Haploinsufficient	-51.2002	-2.76251	14.6798	2.17e-22	4.0579e-20	NCOR1	MAF	FOXO1	PBX3	DOT1L
mTOR signaling pathway	Haploinsufficient	-52.0915	-6.88901	20.6403	4.23e-22	7.9101e-20	STK11	RRAGA	RRAGD	ULK2	HIF1A
Insulin secretion	Haploinsufficient	-40.4448	-1.96331	12.9907	7.79e-22	1.45673e-19	CREB3	ATF4	PLCB2	GNA11	ABCC8
TNF signaling pathway	Haploinsufficient	-49.1704	-3.28904	15.718	1.07e-20	2.0009e-18	ATF4	CREB3	CASP3	TRAF1	NOD2
AGE RAGE signaling pathway in diabetic complications	Haploinsufficient	-45.5537	-2.99412	14.5403	1.27e-20	2.3749e-18	PLCG2	SMAD3	BAX	MMP2	PLCD3
Cytokine cytokine receptor interaction	Haploinsufficient	-44.3166	-2.92222	13.3252	8.96e-20	1.67552e-17	CCR10	IL21R	CCL23	CCR6	CCR1
Apoptosis	Haploinsufficient	-52.8836	-2.99652	16.3967	1.1e-19	2.057e-17	CASP3	BAX	CASP6	ATF4	TRAF1
Herpes simplex infection	Haploinsufficient	-50.0905	-2.04966	14.7155	1.96e-19	3.6652e-17	TBPL1	EP300	TBP	TLR3	IRF7
RNA degradation	Haploinsufficient	-47.7417	-2.95057	16.1692	3.84e-19	7.1808e-17	EDC3	CNOT7	CNOT8	BTG1	TOB2
Starch and sucrose metabolism	Haploinsufficient	-42.7831	-3.91451	17.6458	1.34e-18	2.5058e-16	ENPP1	ENPP3	G6PC	G6PC3	MGA
PPAR signaling pathway	Haploinsufficient	-39.3926	-1.93906	14.271	1.88e-18	3.5156e-16	CPT1B	PDPK1	UCP1	SCD5	ILK
Endometrial cancer	Haploinsufficient	-47.5803	-2.11181	15.4567	2e-18	3.74e-16	EGF	AXIN2	PDPK1	APC2	AXIN1
Basal transcription factors	Haploinsufficient	-53.257	-3.52789	18.9132	3e-18	5.61e-16	TBPL1	TAF10	TBP	TAF1L	TAF9B
Inositol phosphate metabolism	Haploinsufficient	-37.8569	-0.785305	12.4884	3.74e-18	6.9938e-16	PLCG2	PLCD3	PLCB2	SYNJ2	MIOX
Pancreatic cancer	Haploinsufficient	-47.039	-0.430795	14.9318	8.04e-18	1.50348e-15	ERBB2	BRCA2	EGF	TGFB1	RAD51
Fc epsilon RI signaling pathway	Haploinsufficient	-49.535	-2.55491	19.1661	1.08e-17	2.0196e-15	FYN	PLCG2	LAT	BTK	VAV2
Acute myeloid leukemia	Haploinsufficient	-47.9857	-2.20419	16.8225	1.47e-17	2.7489e-15	STAT3	RUNX1	CCNA1	MTOR	RARA
Vasopressin-regulated water reabsorption	Haploinsufficient	-38.9526	-2.72037	16.5093	3.08e-17	5.7596e-15	RAB5C	NSF	VAMP2	DCTN6	ADCY9
NF kappa B signaling pathway	Haploinsufficient	-48.0042	-1.08016	18.173	4.48e-17	8.3776e-15	TRAF1	BLNK	PLCG2	TLR4	TAB3
Alcoholism	Haploinsufficient	-45.0592	-0.150843	15.9499	5.31e-17	9.9297e-15	CREB3	HDAC5	ATF4	SHC2	SHC4
Pantothenate and CoA biosynthesis	Haploinsufficient	-41.729	-5.28145	19.973	5.41e-17	1.01167e-14	ENPP1	ENPP3	COASY	VNN1	VNN2
Oxidative phosphorylation	Haploinsufficient	-42.1721	-0.475952	16.1548	1.08e-16	2.0196e-14	COX7C	COX10	COX5A	SDHB	COX15
Phagosome	Haploinsufficient	-43.2666	-0.873695	15.8546	1.58e-16	2.9546e-14	RAB5C	NCF4	RILP	RAB5A	NOX3
SNARE interactions in vesicular transport	Haploinsufficient	-46.5054	-0.70189	15.8278	2.17e-16	4.0579e-14	STX8	VAMP2	GOSR1	VAMP3	STX1B
Colorectal cancer	Haploinsufficient	-49.2211	-0.612159	17.2614	3.48e-16	6.5076e-14	MSH3	MLH1	BAX	AXIN2	TGFB1
Toll like receptor signaling pathway	Haploinsufficient	-49.205	-1.22052	20.3603	1.43e-15	2.6741e-13	TLR3	TLR4	TAB2	TLR9	IRF3
RIG I like receptor signaling pathway	Haploinsufficient	-49.0037	-2.84348	20.0512	4.32e-15	8.0784e-13	TRAF6	DDX58	DDX3X	TRADD	PIN1
Purine metabolism	Haploinsufficient	-37.9994	-0.176225	11.9943	1.37e-14	2.5619e-12	RPA1	AMPD3	ENPP1	ENPP3	PRPS2
Influenza A	Haploinsufficient	-47.0444	-0.511336	14.4117	1.39e-14	2.5993e-12	NUP98	IRF7	ACTB	EP300	TLR3
Metabolism of xenobiotics by cytochrome P450	Haploinsufficient	-42.7831	-0.99838	21.8298	1.09e-09	2.0383e-07	GSTO1	ADH7	ADH1A	ADH4	ADH6
Chemical carcinogenesis	Haploinsufficient	-42.7029	-0.436438	22.5924	2.27e-09	4.2449e-07	GSTO1	ADH7	ADH1A	ADH4	ADH6

## Sheet: Triploproficient
Pathway	Result	Mean HAPTRIG Triplo Score	Triplo Score - Permuted Data Scores	Stdeva Triplo Score	p vs Permuted Data	q value	Impact Gene 1	Impact Gene 2	Impact Gene 3	Impact Gene 4	Impact Gene 5
Glycerophospholipid metabolism	Triploproficient	44.9235	11.7411	18.7512	1.81e-63	3.3847e-61	PCAT2	PCAT1	GNPAT	DGKG	LPIN3
Glycerolipid metabolism	Triploproficient	48.4691	15.3649	22.2499	1.12e-58	2.0944e-56	DGAT1	DGKG	LPIN1	LPIN3	MGLL
ECM receptor interaction	Triploproficient	46.848	13.5973	22.7356	2.13e-56	3.9831e-54	LAMC1	LAMA5	LAMC2	SDC4	CD47
Oxytocin signaling pathway	Triploproficient	48.8483	11.067	22.6285	1.42e-51	2.6554e-49	MYLK	GNAI1	RYR1	RYR2	ADCY2
Complement and coagulation cascades	Triploproficient	56.9117	17.0844	28.372	2.71e-47	5.0677e-45	MASP1	CR1	KNG1	MBL2	TF
Small cell lung cancer	Triploproficient	53.9436	13.5762	24.9886	5.3e-46	9.911e-44	CCNE1	CDK6	E2F1	MYC	LAMA5
Focal adhesion	Triploproficient	51.1041	8.27523	22.7534	1.73e-32	3.2351e-30	GSK3B	SHC1	EGFR	SRC	MYLK
Wnt signaling pathway	Triploproficient	50.4226	6.55613	20.8878	8.35e-32	1.56145e-29	GSK3B	LRP6	MYC	JUN	FZD1
RNA transport	Triploproficient	51.2013	7.33094	19.4461	3.41e-29	6.3767e-27	EIF3H	POP1	EIF3E	SUMO2	NMD3
N-Glycan biosynthesis	Triploproficient	49.9206	10.4369	25.6773	6.61e-29	1.23607e-26	RPN1	RPN2	ALG3	DPM1	ALG8
Hippo signaling pathway	Triploproficient	51.917	5.92704	19.6213	1.42e-28	2.6554e-26	GSK3B	MYC	DVL3	TEAD4	FZD1
Cell adhesion molecules (CAMs)	Triploproficient	42.7147	6.28743	20.5127	2.04e-28	3.8148e-26	NFASC	NLGN1	TIGIT	CD8A	SDC4
MAPK signaling pathway	Triploproficient	46.1404	5.32772	19.8376	3.13e-28	5.8531e-26	MYC	DDIT3	EGFR	ATF2	JUN
Platelet activation	Triploproficient	47.361	7.87097	23.6158	3.6e-28	6.732e-26	SRC	MYLK	GNAI1	ADCY2	MYLK2
Lysine degradation	Triploproficient	42.2897	9.036	23.1129	9.43e-28	1.76341e-25	KMT2C	ASH1L	KMT2E	PLOD2	KMT2B
Vascular smooth muscle contraction	Triploproficient	43.7757	7.0417	21.8543	3.01e-27	5.6287e-25	ADCY2	MYLK2	MYLK	PLCB1	BRAF
Peroxisome	Triploproficient	54.8536	10.6453	29.096	3.51e-27	6.5637e-25	PEX5	PEX19	AGPS	PRDX1	PEX5L
Prolactin signaling pathway	Triploproficient	46.1297	7.72763	22.374	5.81e-27	1.08647e-24	SRC	AKT3	SHC1	GSK3B	SOCS3
Cell cycle	Triploproficient	51.9634	6.20135	21.7934	3.94e-26	7.3678e-24	ATR	MYC	CCNE1	CDC20	CDK6
Serotonergic synapse	Triploproficient	48.329	8.64325	25.5629	4.85e-26	9.0695e-24	GNAI1	BRAF	PLCB1	PLCB4	TRPC1
Pancreatic secretion	Triploproficient	42.0079	7.1865	21.8623	9.67e-26	1.80829e-23	RYR2	ADCY2	PLCB1	PLCB4	TRPC1
Signaling pathways regulating pluripotency of stem cells	Triploproficient	48.7486	5.10243	19.1682	1.74e-25	3.2538e-23	MYC	GSK3B	AKT3	FZD1	WNT3A
Central carbon metabolism in cancer	Triploproficient	48.168	8.84463	25.095	5.18e-25	9.6866e-23	MYC	EGFR	NTRK1	AKT3	PDK1
Dilated cardiomyopathy	Triploproficient	45.7254	6.94037	21.8871	2.02e-24	3.7774e-22	LMNA	TPM3	RYR2	ADCY2	TGFB2
PI3K Akt signaling pathway	Triploproficient	46.64	4.31618	19.8399	2.09e-24	3.9083e-22	GSK3B	MYC	CCNE1	GHR	AKT3
Melanogenesis	Triploproficient	46.6435	6.35856	22.3862	4e-24	7.48e-22	GSK3B	GNAI1	FZD1	ADCY2	WNT3A
Gastric acid secretion	Triploproficient	47.0583	6.92198	23.7506	5.17e-24	9.6679e-22	GNAI1	ATP4A	ADCY2	MYLK2	MYLK
Ribosome biogenesis in eukaryotes	Triploproficient	47.441	5.48363	19.9166	1.64e-22	3.0668e-20	NOP56	POP1	NMD3	POP7	XRN1
mRNA surveillance pathway	Triploproficient	48.8336	6.86717	21.5906	1.84e-22	3.4408e-20	CPSF1	NCBP2	SMG1	CPSF3	CPSF6
Glycosylphosphatidylinositol (GPI) anchor biosynthesis	Triploproficient	42.6458	5.93103	19.7892	1.94e-22	3.6278e-20	PIGT	GPAA1	PIGM	PIGX	PIGF
Morphine addiction	Triploproficient	44.4493	5.50964	21.4442	1.42e-21	2.6554e-19	GNAI1	ADCY2	KCNJ9	ADCY5	KCNJ3
Circadian entrainment	Triploproficient	46.0715	6.1082	22.7475	1.42e-21	2.6554e-19	GNAI1	RYR1	RYR2	ADCY2	PLCB1
Spliceosome	Triploproficient	50.7418	5.08146	21.5102	2.17e-21	4.0579e-19	PCBP1	BUD31	PRPF3	CDC5L	PUF60
Fc gamma R-mediated phagocytosis	Triploproficient	50.8966	7.32739	26.1573	2.24e-21	4.1888e-19	PLCG1	LYN	PAK1	ARPC2	WASL
Hypertrophic cardiomyopathy (HCM)	Triploproficient	45.7316	7.42927	24.3406	1.06e-20	1.9822e-18	LMNA	TPM3	RYR2	TGFB2	TPM4
Hepatitis B	Triploproficient	49.6822	4.99226	23.0036	2.15e-20	4.0205e-18	CCNE1	ATF2	MYC	MAVS	JUN
Regulation of actin cytoskeleton	Triploproficient	46.5587	4.8867	22.0584	2.27e-20	4.2449e-18	PAK1	EGFR	MYLK	SRC	ACTN2
Insulin resistance	Triploproficient	44.1858	5.57722	22.8409	9.69e-20	1.81203e-17	GSK3B	AKT3	TRIB3	GFPT1	CRTC2
Adrenergic signaling in cardiomyocytes	Triploproficient	43.4265	4.05304	20.477	9.87e-20	1.84569e-17	GNAI1	ATF2	TPM3	RYR2	ADCY2
Cholinergic synapse	Triploproficient	44.9147	4.49925	20.5653	1.81e-19	3.3847e-17	KCNQ3	GNAI1	ADCY2	PLCB1	PLCB4
Axon guidance	Triploproficient	46.587	4.56692	22.0953	2.25e-19	4.2075e-17	SRC	PLCG1	EPHA3	PAK1	CDK5
Prostate cancer	Triploproficient	46.8462	5.63105	23.3106	2.58e-19	4.8246e-17	GSK3B	CCNE1	E2F1	AKT3	EGFR
Arrhythmogenic right ventricular cardiomyopathy (ARVC)	Triploproficient	47.8306	7.5968	26.2111	3.23e-19	6.0401e-17	LMNA	RYR2	ACTN2	PKP2	ACTN4
Retrograde endocannabinoid signaling	Triploproficient	45.7183	5.11157	24.1233	2.43e-18	4.5441e-16	GNAI1	ADCY2	PLCB1	PLCB4	KCNJ9
Shigellosis	Triploproficient	47.1287	6.73539	27.085	3.01e-18	5.6287e-16	SRC	CD44	ARPC2	WASL	ELMO2
Basal cell carcinoma	Triploproficient	47.4698	4.49204	21.5042	1.22e-17	2.2814e-15	GSK3B	FZD1	SHH	WNT3A	DVL3
GABAergic synapse	Triploproficient	44.3275	5.49328	25.394	2.23e-17	4.1701e-15	GNAI1	ADCY2	SRC	ADCY5	PLCL1
Chemokine signaling pathway	Triploproficient	44.9465	3.85186	22.2078	2.7e-17	5.049e-15	SRC	HCK	LYN	GNAI1	AKT3
Gap junction	Triploproficient	42.609	4.73318	23.1797	3.26e-17	6.0962e-15	GNAI1	ADCY2	SRC	PLCB1	PLCB4
Dopaminergic synapse	Triploproficient	42.3165	3.74115	21.2762	3.43e-17	6.4141e-15	GNAI1	GSK3B	AKT3	PLCB1	PLCB4
HTLV-I infection	Triploproficient	46.6458	2.71084	19.7239	9.94e-17	1.85878e-14	ATR	GSK3B	ATF2	CDC20	E2F1
Renin secretion	Triploproficient	42.9083	5.22985	25.608	3.42e-16	6.3954e-14	GNAI1	PLCB1	PLCB4	AGTR1	ITPR2
Bacterial invasion of epithelial cells	Triploproficient	47.6031	5.07763	25.2302	4.79e-16	8.9573e-14	SRC	CAV2	ARPC2	SHC1	WASL
Bladder cancer	Triploproficient	40.8698	3.67467	23.1676	1.75e-15	3.2725e-13	SRC	MYC	BRAF	MMP9	EGFR
Salivary secretion	Triploproficient	39.5357	3.32213	19.9843	2.89e-15	5.4043e-13	ADCY2	TRPV6	PLCB1	PLCB4	ITPR2
cGMP PKG signaling pathway	Triploproficient	42.6612	2.79768	20.3009	3.07e-15	5.7409e-13	ATF2	GNAI1	ADCY2	MEF2D	MYLK2
Malaria	Triploproficient	41.5803	4.61315	23.6807	3.26e-15	6.0962e-13	SDC1	LRP1	TGFB2	KLRB1	IL10
Proteoglycans in cancer	Triploproficient	46.0302	2.73613	22.3145	3.33e-15	6.2271e-13	MYC	PLCG1	SRC	EGFR	CAV2
Rap1 signaling pathway	Triploproficient	43.6814	3.84273	23.3962	4.26e-15	7.9662e-13	PLCG1	GNAI1	EGFR	SRC	KRIT1
Pathogenic Escherichia coli infection	Triploproficient	44.3232	3.56247	25.0154	7.03e-15	1.31461e-12	ARPC2	NCK2	WASL	NCK1	ARPC5
Insulin signaling pathway	Triploproficient	45.6951	3.01487	20.7204	1.44e-14	2.6928e-12	GSK3B	AKT3	BRAF	FLOT1	SHC1
Salmonella infection	Triploproficient	43.2735	2.1079	20.5395	2.48e-14	4.6376e-12	ARPC2	WASL	ARPC5	RAB7A	ARPC3
Oocyte meiosis	Triploproficient	41.8145	2.16577	19.3915	2.81e-14	5.2547e-12	CDC20	ADCY2	CCNE1	AURKA	PLCZ1
Neurotrophin signaling pathway	Triploproficient	43.8687	2.25057	21.6835	3.42e-14	6.3954e-12	GSK3B	SHC1	AKT3	NTF3	PLCG1
MicroRNAs in cancer	Triploproficient	44.4988	2.09051	21.9415	4.76e-14	8.9012e-12	CCNE1	CDK6	MYC	EGFR	SHC1
ErbB signaling pathway	Triploproficient	48.1223	3.17081	26.5213	5.28e-14	9.8736e-12	PLCG1	EGFR	GSK3B	SRC	SHC1
Long-term depression	Triploproficient	42.6297	3.1188	23.3049	5.8e-14	1.0846e-11	GNAI1	PLCB1	BRAF	PLCB4	ITPR2
Adherens junction	Triploproficient	45.4398	4.20158	28.1103	5.91e-14	1.10517e-11	SRC	EGFR	ACTN2	FGFR1	SNAI1
Parkinson disease	Triploproficient	43.1261	3.08802	22.9377	8.08e-14	1.51096e-11	GNAI1	SDHA	GPR37	VDAC2	ATP5E
Estrogen signaling pathway	Triploproficient	42.0438	2.93579	23.6598	8.1e-14	1.5147e-11	GNAI1	ADCY2	EGFR	SRC	PLCB1
Aldosterone synthesis and secretion	Triploproficient	38.484	2.18632	21.2818	8.11e-14	1.51657e-11	ADCY2	PLCB1	PLCB4	AGTR1	ATF2
Leukocyte transendothelial migration	Triploproficient	42.4149	3.24176	21.7905	8.49e-14	1.58763e-11	NCF2	ACTN2	GNAI1	PLCG1	ICAM1
Glioma	Triploproficient	44.3203	3.01087	26.9474	9.35e-14	1.74845e-11	SHC1	E2F1	BRAF	PLCG1	IGF1R
Amoebiasis	Triploproficient	41.5587	3.44394	22.6908	1.11e-13	2.0757e-11	ACTN2	PLCB1	PLCB4	LAMA5	TGFB2
Natural killer cell mediated cytotoxicity	Triploproficient	44.7091	1.65653	21.907	1.49e-13	2.7863e-11	SHC1	PLCG1	KLRD1	ZAP70	LCK
Regulation of lipolysis in adipocytes	Triploproficient	42.6166	2.60953	24.1431	1.6e-13	2.992e-11	GNAI1	ADCY2	MGLL	ADCY5	AKT3
Inflammatory mediator regulation of TRP channels	Triploproficient	41.427	3.44316	24.2055	1.68e-13	3.1416e-11	PLCG1	ADCY2	SRC	TRPV4	PLCB1
Alzheimer disease	Triploproficient	40.2334	1.15861	21.2981	4.15e-13	7.7605e-11	SDHA	GSK3B	PLCB1	PLCB4	ATP5E
Phosphatidylinositol signaling system	Triploproficient	36.8061	1.71289	18.0394	5.59e-13	1.04533e-10	PI4KB	DGKG	PLCB1	PLCZ1	PLCB4
Melanoma	Triploproficient	39.2055	1.86885	18.7764	7.34e-13	1.37258e-10	E2F1	BRAF	FGF12	EGFR	FGF23
Hedgehog signaling pathway	Triploproficient	40.5396	2.47571	23.017	7.69e-13	1.43803e-10	SHH	GSK3B	BOC	CCND2	SMO
Non alcoholic fatty liver disease (NAFLD)	Triploproficient	41.956	1.30286	21.3387	1.09e-12	2.0383e-10	GSK3B	AKT3	SDHA	CEBPA	DDIT3
Pathways in cancer	Triploproficient	45.5016	0.180116	18.3437	1.21e-12	2.2627e-10	GSK3B	MYC	CCNE1	E2F1	EGFR
Endocytosis	Triploproficient	43.3255	0.935163	20.648	1.4e-12	2.618e-10	EGFR	SRC	DAB2	AP2M1	CAV2
cAMP signaling pathway	Triploproficient	40.2251	1.41062	18.8179	1.67e-12	3.1229e-10	GNAI1	RYR2	ADCY2	GHSR	PAK1
Longevity regulating pathway multiple species	Triploproficient	40.7205	2.00551	20.1825	2.73e-12	5.1051e-10	ADCY2	ADCY5	AKT3	CLPB	HDAC1
Cardiac muscle contraction	Triploproficient	40.8646	1.92348	22.4191	2.76e-12	5.1612e-10	TPM3	RYR2	TPM4	TNNT2	COX5B
TGF beta signaling pathway	Triploproficient	46.7876	2.06057	21.9875	4.87e-12	9.1069e-10	MYC	LTBP1	GDF6	RBL1	ID2
Legionellosis	Triploproficient	39.3092	0.651567	19.9831	4.96e-12	9.2752e-10	HSF1	RAB1A	TLR5	CLK1	CR1
GnRH signaling pathway	Triploproficient	38.3289	1.87855	23.6793	6.08e-12	1.13696e-09	ADCY2	SRC	PLCB1	PLCB4	ITPR2
Choline metabolism in cancer	Triploproficient	40.1764	1.42659	25.5017	7.11e-12	1.32957e-09	EGFR	DGKG	PLCG1	DGKZ	PDGFA
Calcium signaling pathway	Triploproficient	39.5069	0.485969	20.008	8.86e-12	1.65682e-09	RYR1	PLCG1	RYR2	MYLK2	TNNC2
Amino sugar and nucleotide sugar metabolism	Triploproficient	33.3909	0.0825705	18.3496	1.45e-11	2.7115e-09	GFPT1	UAP1	NPL	CHIT1	NANP
Sphingolipid signaling pathway	Triploproficient	37.1013	0.28059	19.8451	1.76e-11	3.2912e-09	CERS2	GNAI1	S1PR1	PLCB1	PLCB4
ABC transporters	Triploproficient	40.7279	2.35978	23.5909	2.07e-11	3.8709e-09	ABCG5	TAP1	ABCB8	ABCD3	ABCG8
Tight junction	Triploproficient	39.3039	0.0803565	20.5349	3.71e-11	6.9377e-09	SRC	ACTN2	GNAI1	MYH7B	MYH15
Primary immunodeficiency	Triploproficient	42.9188	1.32335	26.1549	4.26e-11	7.9662e-09	TAP1	ADA	RFX5	CD8A	TAP2
Hematopoietic cell lineage	Triploproficient	41.6743	1.22515	23.6332	3.61e-10	6.7507e-08	CR1	CD8A	CD1B	CD1D	CD1A
Olfactory transduction	Triploproficient	35.4186	2.15374	20.3596	4.33e-06	0.00080971	OR6P1	OR6Y1	OR6K2	OR6N1	OR6N2

## Sheet: No Selection
Pathway	Result
Drug metabolism cytochrome P450	No Selection
Glutathione metabolism	No Selection
Nucleotide excision repair	No Selection
Osteoclast differentiation	No Selection
Inflammatory bowel disease (IBD)	No Selection
Chagas disease (American trypanosomiasis)	No Selection
Leishmaniasis	No Selection
Pertussis	No Selection
Taste transduction	No Selection
Arachidonic acid metabolism	No Selection
Progesterone mediated oocyte maturation	No Selection
NOD like receptor signaling pathway	No Selection
Jak STAT signaling pathway	No Selection
Bile secretion	No Selection
Tuberculosis	No Selection
Fatty acid metabolism	No Selection
Thyroid hormone synthesis	No Selection
Cytosolic DNA-sensing pathway	No Selection
Cocaine addiction	No Selection
Rheumatoid arthritis	No Selection
Toxoplasmosis	No Selection
Amphetamine addiction	No Selection
Glutamatergic synapse	No Selection
Measles	No Selection
B cell receptor signaling pathway	No Selection
Hepatitis C	No Selection
Phospholipase D signaling pathway	No Selection
Carbon metabolism	No Selection
Ras signaling pathway	No Selection
T cell receptor signaling pathway	No Selection
