# Supplementary material for: Haploinsufficiency networks identify targetable patterns of allelic deficiency in low mutation ovarian cancer
Source: Nat Commun. 2017 Feb 15;8:14423. doi: 10.1038/ncomms14423 (PMC5316854; doi:10.1038/ncomms14423)
Supplement: Supplementary Data 2 — Output of the significantly altered HAPTRIG-KEGG pathways and impactful genes in the 2009 serous OV cohort. KEGG pathways and corresponding p value scores for HAPTRIG analysis are compared, with the most impactful 5 genes influencing pathway score in the significantly altered direction. [file ncomms14423-s3.xls]

## Sheet: Title Page
Supplementary Data 2: Significantly altered HAPTRIG-KEGG pathways and impactful genes in the 2009 serous OV cohort

## Sheet: Haploinsufficient
Pathway	Result	Mean HAPTRIG Haplo Score	Haplo Score - Permuted Data Scores	Stdeva Haplo Score	p vs Permuted Data	q value	Impact Gene 1	Impact Gene 2	Impact Gene 3	Impact Gene 4	Impact Gene 5
Notch signaling pathway	Haploinsufficient	-57.8247	-16.168	29.0314	3.44776e-12	6.44731e-10	EP300	CTBP2	MAML1	CTBP1	DLL1
Autophagy	Haploinsufficient	-54.4943	-14.3209	25.9223	1.4e-11	2.618e-09	MAP1LC3B	GABARAP	GABARAPL2	ATG12	BECN1
FoxO signaling pathway	Haploinsufficient	-43.3237	-8.66211	20.1419	5.54811e-10	1.0375e-07	CCNB1	EP300	SMAD3	FOXO1	SMAD2
Longevity regulating pathway	Haploinsufficient	-45.2323	-10.1749	23.6919	2.49368e-09	4.66318e-07	CREB3	ATF4	FOXO1	FOXO3	STK11
Arginine and proline metabolism	Haploinsufficient	-34.2678	-10.4251	20.1351	2.85e-09	5.3295e-07	CNDP1	CNDP2	SAT1	SAT2	GAMT
Lysosome	Haploinsufficient	-42.0816	-6.25061	18.8899	1.38e-08	2.5806e-06	CTSD	AP1G1	PSAP	GGA1	ATP6V0A1
Renal cell carcinoma	Haploinsufficient	-44.5979	-8.81593	22.3359	5.57152e-08	1.04187e-05	CRK	HIF1A	EP300	RBX1	PDGFB
Fatty acid degradation	Haploinsufficient	-44.7902	-11.7239	24.8091	9.73e-08	1.81951e-05	CPT1B	ADH1A	ADH1B	ADH4	ADH6
Adipocytokine signaling pathway	Haploinsufficient	-40.8513	-9.39117	22.7402	1.04455e-07	1.95331e-05	CPT1B	MTOR	STK11	TRADD	G6PC
HIF1 signaling pathway	Haploinsufficient	-46.6842	-8.23052	22.0269	3.01475e-07	5.63758e-05	ERBB2	PLCG2	HIF1A	MKNK2	EGF
Huntington disease	Haploinsufficient	-47.305	-7.26008	21.851	3.87181e-07	7.24028e-05	TBP	TBPL1	REST	AP2A1	COX7C
Non small cell lung cancer	Haploinsufficient	-49.4284	-12.8131	28.0693	4.95953e-07	9.27432e-05	ERBB2	PLCG2	EGF	EGFR	FOXO3
Retinol metabolism	Haploinsufficient	-43.2475	-12.1192	25.9056	1.34e-06	0.00025058	ADH1A	ADH1B	ADH4	ADH6	ADH7
Glycolysis Gluconeogenesis	Haploinsufficient	-33.2282	-7.57325	19.0579	3.13e-06	0.00058531	ADH1A	ADH1B	ADH4	ADH6	ADH7
AMPK signaling pathway	Haploinsufficient	-39.8451	-5.25464	19.7351	3.24791e-06	0.000607359	CPT1B	CCNA2	FOXO1	CCNA1	FOXO3
Ubiquitin mediated proteolysis	Haploinsufficient	-44.2246	-4.70976	20.6191	3.76e-06	0.00070312	PARK2	BRCA1	UBE2D3	FZR1	UBE2L3
Neuroactive ligand receptor interaction	Haploinsufficient	-37.3644	-4.68566	17.4764	5.07565e-06	0.000949147	GRIK2	GRIA2	GRIK5	TRPV1	MCHR1
Fanconi anemia pathway	Haploinsufficient	-50.4813	-6.65424	23.4869	6.94e-06	0.00129778	BRCA1	FANCA	FANCM	FANCG	PALB2
Glucagon signaling pathway	Haploinsufficient	-43.9056	-7.93045	24.7252	1.04499e-05	0.00195413	EP300	CREB3	ATF4	CPT1B	FOXO1
Protein processing in endoplasmic reticulum	Haploinsufficient	-48.3735	-5.35631	22.2672	1.67e-05	0.0031229	PARK2	HSPA5	ATF4	SEC23A	FBXO6
Chronic myeloid leukemia	Haploinsufficient	-52.2418	-10.6247	33.6692	2.18724e-05	0.00409014	BCR	CRK	SOS1	RUNX1	SHC1
Epstein Barr virus infection	Haploinsufficient	-47.4114	-4.73746	21.4599	2.42469e-05	0.00453417	TBP	EP300	TBPL1	TRAF6	TRAF1
TNF signaling pathway	Haploinsufficient	-46.5396	-5.27479	21.3745	3.14673e-05	0.00588439	ATF4	CREB3	CASP3	TRAF1	BIRC3
Thyroid hormone signaling pathway	Haploinsufficient	-41.0917	-3.04026	18.3336	3.18555e-05	0.00595698	NCOR1	MED1	ACTB	MED16	PLCG2
Viral carcinogenesis	Haploinsufficient	-46.2031	-3.49989	20.2273	5.41048e-05	0.0101176	ATF4	EP300	RBL2	TBP	TBPL1
Transcriptional misregulation in cancer	Haploinsufficient	-47.2746	-3.06054	20.1046	6.67455e-05	0.0124814	NCOR1	FOXO1	MAF	PBX3	CCNA1
p53 signaling pathway	Haploinsufficient	-46.7732	-3.70838	22.0221	9.37e-05	0.0175219	CHEK2	ATM	BAX	GADD45A	GADD45G
Viral myocarditis	Haploinsufficient	-37.8086	-4.93713	20.7621	0.00010469	0.019577	ACTB	CASP3	FYN	LAMA2	SGCG
mTOR signaling pathway	Haploinsufficient	-40.7197	-6.36469	25.0242	0.000143453	0.0268257	RRAGD	RRAGA	HIF1A	STK11	ULK2
RNA degradation	Haploinsufficient	-44.7108	-4.54958	19.4537	0.000148623	0.0277925	EDC3	CNOT7	TOB2	BTG1	LSM6
PPAR signaling pathway	Haploinsufficient	-34.7697	-1.90727	15.3577	0.00015934	0.0297966	CPT1B	UCP1	PDPK1	SCD5	FABP7
Endometrial cancer	Haploinsufficient	-38.5019	-2.20338	19.4203	0.000224942	0.0420642	EGF	AXIN2	PDPK1	FOXO3	AXIN1
Herpes simplex infection	Haploinsufficient	-43.1401	-2.57154	19.002	0.000233401	0.043646	TBPL1	EP300	TBP	TLR3	IRF7

## Sheet: Triploproficient
Pathway	Result	Mean HAPTRIG Triplo Score	Triplo Score - Permuted Data Scores	Stdeva Triplo Score	p vs Permuted Data	q value	Impact Gene 1	Impact Gene 2	Impact Gene 3	Impact Gene 4	Impact Gene 5
Glycerolipid metabolism	Triploproficient	35.9815	13.3408	17.9354	9.41e-13	1.75967e-10	DGAT1	DGKG	LPIN3	MGLL	LPIN1
Oxytocin signaling pathway	Triploproficient	36.6757	9.62901	21.4263	3.73464e-09	6.98378e-07	MYLK	RYR1	GNAI1	SRC	ADCY2
Wnt signaling pathway	Triploproficient	38.5294	6.85049	18.4637	8.4326e-09	1.5769e-06	GSK3B	LRP6	MYC	JUN	FZD1
Glycosylphosphatidylinositol (GPI) anchor biosynthesis	Triploproficient	30.9234	9.6271	17.8619	8.88e-09	1.66056e-06	PIGT	GPAA1	PIGM	PIGX	PIGF
ECM receptor interaction	Triploproficient	31.518	8.95382	19.4566	1.01322e-08	1.89472e-06	LAMC1	VWF	LAMA5	SDC4	LAMC2
Complement and coagulation cascades	Triploproficient	42.2336	14.0996	27.4621	1.1399e-08	2.13161e-06	MASP1	KNG1	CR1	C1R	C1S
Glycerophospholipid metabolism	Triploproficient	28.2544	7.03238	14.8202	2.16e-08	4.0392e-06	PCAT1	DGKG	LPIN3	GNPAT	CDS2
Peroxisome	Triploproficient	43.6397	13.2313	28.158	2.46e-07	4.6002e-05	PEX5	PEX5L	AGPS	PRDX1	SCP2
Signaling pathways regulating pluripotency of stem cells	Triploproficient	36.5732	5.33567	16.5342	7.23269e-07	0.000135251	MYC	GSK3B	AKT3	FZD1	SKIL
Spliceosome	Triploproficient	35.5524	5.95031	19.3812	9.23e-07	0.000172601	PCBP1	PUF60	BUD31	TRA2B	NCBP2
Cell cycle	Triploproficient	39.4236	6.66407	20.3204	1.16782e-06	0.000218382	ATR	MYC	CDC20	CDK6	CCND1
Focal adhesion	Triploproficient	35.8776	6.54968	19.9984	1.30731e-06	0.000244467	GSK3B	SRC	MYLK	SHC1	PAK1
Prolactin signaling pathway	Triploproficient	35.733	8.25243	22.4571	1.48874e-06	0.000278394	SRC	AKT3	GSK3B	SHC1	CCND2
Hippo signaling pathway	Triploproficient	36.193	5.339	17.6591	1.70177e-06	0.000318231	GSK3B	MYC	DVL3	TEAD4	FZD1
Platelet activation	Triploproficient	31.5876	7.2935	20.4588	3.07077e-06	0.000574234	SRC	MYLK	GNAI1	ADCY2	MYLK2
Melanogenesis	Triploproficient	35.4987	6.41408	20.436	4.2439e-06	0.000793609	GSK3B	GNAI1	FZD1	ADCY2	DVL3
mRNA surveillance pathway	Triploproficient	33.307	6.1027	17.5794	6.88e-06	0.00128656	CPSF1	NCBP2	CSTF1	CPSF3	SMG5
N-Glycan biosynthesis	Triploproficient	38.1428	10.3839	27.5352	7.1e-06	0.0013277	RPN1	RPN2	ALG3	ALG8	DPM1
Central carbon metabolism in cancer	Triploproficient	34.2518	7.3579	18.9338	7.68937e-06	0.00143791	MYC	EGFR	NTRK1	AKT3	PDK1
Colorectal cancer	Triploproficient	38.8764	7.66874	20.3773	1.43272e-05	0.00267919	MYC	GSK3B	AKT3	JUN	BRAF
Ribosome biogenesis in eukaryotes	Triploproficient	30.2296	4.88811	15.6692	1.69e-05	0.0031603	NOP56	POP1	NMD3	XRN1	POP7
Circadian entrainment	Triploproficient	33.6982	5.70047	18.746	1.86951e-05	0.00349598	RYR1	GNAI1	ADCY2	RYR2	PLCB4
PI3K Akt signaling pathway	Triploproficient	32.9579	3.58156	17.099	2.28478e-05	0.00427254	GSK3B	MYC	GHR	AKT3	ATF2
Small cell lung cancer	Triploproficient	32.5028	5.07644	18.6283	3.64004e-05	0.00680687	CCNE1	E2F1	CDK6	MYC	BIRC7
Vascular smooth muscle contraction	Triploproficient	29.5216	5.0148	18.3553	3.73585e-05	0.00698604	ADCY2	MYLK	MYLK2	PLCB1	PLCB4
Pancreatic secretion	Triploproficient	30.7544	5.68871	19.1979	4.21091e-05	0.0078744	ADCY2	RYR2	PLCB4	PLCB1	ITPR2
MAPK signaling pathway	Triploproficient	30.9053	3.27742	14.5255	4.73e-05	0.0088451	MYC	NTF3	ATF2	JUN	RASA2
Serotonergic synapse	Triploproficient	31.355	5.43569	19.8081	5.07862e-05	0.00949702	GNAI1	PLCB4	PLCB1	BRAF	ITPR2
TGF beta signaling pathway	Triploproficient	37.5456	5.07347	18.1336	5.71844e-05	0.0106935	MYC	LTBP1	RBL1	GDF6	ID2
Morphine addiction	Triploproficient	32.4047	4.10191	17.6915	5.79202e-05	0.0108311	GNAI1	ADCY2	PDE3A	ADCY5	KCNJ9
Salivary secretion	Triploproficient	30.2372	4.29746	17.1978	6.72972e-05	0.0125846	ADCY2	PLCB4	PLCB1	TRPV6	ITPR2
Cholinergic synapse	Triploproficient	34.0099	4.84203	18.9111	7.1977e-05	0.0134597	KCNQ3	GNAI1	ADCY2	PLCB1	PLCB4
Lysine degradation	Triploproficient	27.1389	4.54322	17.9124	7.8e-05	0.014586	ASH1L	KMT2C	PLOD2	KMT2E	KMT2B
Hepatitis B	Triploproficient	37.0986	5.11694	20.5843	8.3546e-05	0.0156231	ATF2	MYC	MAVS	JUN	CDK6
RNA transport	Triploproficient	34.6781	4.46792	16.7913	8.93e-05	0.0166991	EIF3H	POP1	EIF3E	NCBP2	STRAP
Oocyte meiosis	Triploproficient	33.435	4.99164	18.1057	9.91675e-05	0.0185443	CDC20	ADCY2	PLCZ1	AURKA	ITPR2
Insulin resistance	Triploproficient	32.613	4.9176	20.6307	0.000110866	0.0207319	GSK3B	AKT3	TRIB3	GFPT1	GYS2
Basal cell carcinoma	Triploproficient	35.3568	4.11906	20.0708	0.000132987	0.0248686	GSK3B	FZD1	DVL3	WNT3A	WNT5B
Cell adhesion molecules (CAMs)	Triploproficient	29.8011	4.17192	18.7856	0.000134263	0.0251072	NLGN1	NFASC	CD8A	TIGIT	SDC4
Gastric acid secretion	Triploproficient	34.3316	6.02164	24.3108	0.000156093	0.0291894	GNAI1	ADCY2	MYLK	MYLK2	PLCB4
cGMP PKG signaling pathway	Triploproficient	31.4469	3.19233	16.2494	0.000157179	0.0293925	ATF2	GNAI1	ADCY2	MYLK	MYLK2
GABAergic synapse	Triploproficient	33.8178	5.5777	22.1286	0.00016453	0.0307671	GNAI1	SRC	ADCY2	ADCY5	PLCL1
Retrograde endocannabinoid signaling	Triploproficient	32.9726	3.88676	19.9906	0.000238174	0.0445385	GNAI1	ADCY2	PLCB4	PLCB1	ITPR2
Melanoma	Triploproficient	26.111	2.55376	14.1638	0.000246026	0.0460069	E2F1	FGF12	FGF23	FGF6	BRAF
Gap junction	Triploproficient	31.8819	4.70365	20.2856	0.000247605	0.0463021	GNAI1	SRC	ADCY2	PLCB1	PLCB4
HTLV-I infection	Triploproficient	33.5093	2.68147	16.0919	0.000297477	0.0556282	GSK3B	ATF2	ATR	E2F1	CDC20
Adrenergic signaling in cardiomyocytes	Triploproficient	30.4671	2.45216	16.4955	0.000306683	0.0573497	ATF2	GNAI1	ADCY2	RYR2	TPM3
Dilated cardiomyopathy	Triploproficient	27.9382	3.5437	17.1521	0.000331854	0.0620567	LMNA	ADCY2	RYR2	TPM3	ADCY5
Dopaminergic synapse	Triploproficient	31.1987	3.56398	18.4845	0.000409153	0.0765116	GSK3B	AKT3	GNAI1	PLCB4	PLCB1
Regulation of actin cytoskeleton	Triploproficient	32.5451	3.95709	19.3021	0.000472398	0.0883384	MYLK	PAK1	SRC	EGFR	ACTN2
Estrogen signaling pathway	Triploproficient	31.5743	3.18736	20.1867	0.000797288	0.149093	GNAI1	SRC	ADCY2	EGFR	PLCB4
Axon guidance	Triploproficient	31.2315	3.8003	19.3291	0.000800945	0.149777	SRC	PLCG1	EPHA3	PAK1	EPHB3
Renin secretion	Triploproficient	30.8078	3.41248	20.2355	0.000818588	0.153076	GNAI1	PLCB4	PLCB1	PDE3A	ITPR2
Insulin signaling pathway	Triploproficient	30.2213	2.50012	18.137	0.000826473	0.15455	GSK3B	AKT3	BRAF	GYS2	SHC1
Regulation of lipolysis in adipocytes	Triploproficient	31.7591	3.29941	19.8479	0.000942219	0.176195	GNAI1	ADCY2	ADCY5	MGLL	AKT3
T cell receptor signaling pathway	Triploproficient	35.5778	2.57757	19.2905	0.00110784	0.207166	PLCG1	GSK3B	AKT3	DLG1	NCK1
cAMP signaling pathway	Triploproficient	28.3928	1.55495	14.854	0.00117454	0.21964	GNAI1	ADCY2	RYR2	GHSR	PAK1
Bladder cancer	Triploproficient	26.2758	2.53771	18.4797	0.00119972	0.224348	SRC	MYC	BRAF	E2F1	MMP9
Malaria	Triploproficient	30.2823	3.48189	20.5748	0.00120049	0.224492	KLRB1	SDC1	TGFB2	LRP1	CR1
Fc gamma R-mediated phagocytosis	Triploproficient	36.3738	5.16352	22.9051	0.0012104	0.226345	PLCG1	LYN	PAK1	HCK	ARPC5
GnRH signaling pathway	Triploproficient	28.835	2.60112	19.8009	0.00124447	0.232716	SRC	ADCY2	PLCB1	PLCB4	ITPR2
Adherens junction	Triploproficient	35.176	5.66578	28.5936	0.00139362	0.260607	SRC	ACTN2	EGFR	FGFR1	SNAI1
ErbB signaling pathway	Triploproficient	34.8911	3.05635	23.0218	0.00157247	0.294052	PLCG1	SRC	GSK3B	AKT3	SHC1
Chemokine signaling pathway	Triploproficient	33.0481	3.84739	21.7397	0.00158514	0.29642	SRC	HCK	AKT3	GNAI1	ADCY2
Phosphatidylinositol signaling system	Triploproficient	25.1805	1.89939	15.1405	0.00163462	0.305673	PLCZ1	PI4KB	DGKG	PLCB4	PLCG1
Natural killer cell mediated cytotoxicity	Triploproficient	31.9952	1.95792	18.0736	0.00164664	0.307921	PLCG1	SHC1	KLRD1	BRAF	PAK1
Hedgehog signaling pathway	Triploproficient	29.5826	2.18956	18.5693	0.00171139	0.32003	GSK3B	CCND2	SHH	LRP2	BOC
Inflammatory mediator regulation of TRP channels	Triploproficient	32.034	4.77739	24.5364	0.00179219	0.335139	PLCG1	SRC	ADCY2	PLCB4	PLCB1
Purine metabolism	Triploproficient	24.0762	0.334817	13.0876	0.00187307	0.350264	ADCY2	ADA	PDE3A	PRUNE	ADCY5
Arrhythmogenic right ventricular cardiomyopathy (ARVC)	Triploproficient	26.8757	3.06614	19.1128	0.00194247	0.363243	LMNA	RYR2	ACTN2	PKP2	ACTN4
Rap1 signaling pathway	Triploproficient	32.3334	4.20485	22.4817	0.00198519	0.37123	PLCG1	SRC	GNAI1	KRIT1	ADCY2
Prostate cancer	Triploproficient	31.8496	3.2347	21.3917	0.0020141	0.376638	GSK3B	E2F1	AKT3	CCNE1	BRAF
Glioma	Triploproficient	31.7322	3.23902	24.2201	0.0021796	0.407586	SHC1	E2F1	PLCG1	BRAF	E2F3
Longevity regulating pathway multiple species	Triploproficient	26.5429	1.90299	16.3346	0.00243884	0.456064	ADCY2	ADCY5	AKT3	ADCY3	CLPB
Oxidative phosphorylation	Triploproficient	29.8428	2.89581	20.3986	0.00260697	0.487504	COX17	SDHA	ATP5E	ATP4A	COX5B
Hypertrophic cardiomyopathy (HCM)	Triploproficient	26.0501	2.58558	17.8842	0.00263301	0.492374	LMNA	RYR2	TPM3	TGFB2	TNNT2
Neurotrophin signaling pathway	Triploproficient	30.5846	0.778628	18.0838	0.00276281	0.516646	GSK3B	AKT3	NTF3	SHC1	PLCG1
Proteoglycans in cancer	Triploproficient	31.666	2.69677	18.6721	0.00276762	0.517545	MYC	PLCG1	SRC	CAV2	MMP9
Non alcoholic fatty liver disease (NAFLD)	Triploproficient	30.7009	1.80194	19.0388	0.0028055	0.524629	GSK3B	AKT3	SDHA	CEBPA	ITCH
Shigellosis	Triploproficient	33.5558	4.34662	27.3717	0.00302309	0.565317	SRC	CD44	ELMO2	HCLS1	ARPC5
Ras signaling pathway	Triploproficient	30.7627	1.69632	20.0237	0.00309563	0.578883	PLCG1	SHC1	RASA2	FGF12	FGF23
Legionellosis	Triploproficient	28.1087	0.440291	13.9661	0.00338749	0.633461	HSF1	RAB1A	CLK1	NLRC4	TLR5
Alzheimer disease	Triploproficient	27.7846	0.049753	17.345	0.00343571	0.642478	GSK3B	SDHA	PLCB4	PLCB1	ATP5E
Glutamatergic synapse	Triploproficient	30.4725	0.605726	18.3109	0.00359725	0.672686	GNAI1	ADCY2	PLCB4	PLCB1	ITPR2
Amoebiasis	Triploproficient	29.9812	2.74368	19.7283	0.00432153	0.808126	ACTN2	PLCB1	PLCB4	LAMA5	RAB7A
Primary immunodeficiency	Triploproficient	31.9438	3.00293	25.6995	0.00445402	0.832902	TAP1	ADA	CD8A	TAP2	RFX5
Carbon metabolism	Triploproficient	18.2813	0.522073	12.5307	0.00452479	0.846135	SDHA	PCCB	HIBCH	MCEE	PGAM2
ABC transporters	Triploproficient	27.3347	2.58252	19.5993	0.00453493	0.848032	ABCG5	TAP1	ABCG8	TAP2	ABCB8
Calcium signaling pathway	Triploproficient	28.8189	0.852173	16.9542	0.00526756	0.985034	PLCG1	RYR1	PLCZ1	RYR2	TNNC2
Long-term depression	Triploproficient	27.1923	1.00241	17.4222	0.0055571	1.03918	GNAI1	PLCB1	PLCB4	BRAF	ITPR2
Bacterial invasion of epithelial cells	Triploproficient	33.6175	2.47204	24.8162	0.00564825	1.05622	SRC	CAV2	ELMO2	HCLS1	ARPC5
Choline metabolism in cancer	Triploproficient	28.0797	0.967964	21.7879	0.00682477	1.27623	DGKG	PLCG1	DGKZ	AKT3	SOS1
Amphetamine addiction	Triploproficient	28.8037	0.600732	20.3003	0.00696313	1.30211	ARC	ATF2	CREB5	CREB1	ADCY5
Parkinson disease	Triploproficient	29.2977	0.775179	17.2902	0.00723263	1.3525	GNAI1	SDHA	ATP5E	GPR37	ADCY5
Bile secretion	Triploproficient	28.6297	1.41823	20.482	0.00731413	1.36774	ABCG5	ADCY2	ABCG8	ADCY5	ADCY3
Phospholipase D signaling pathway	Triploproficient	29.7479	1.07392	21.7143	0.00737403	1.37894	PLCG1	SHC1	ADCY2	DGKG	PLCB4
Leukocyte transendothelial migration	Triploproficient	29.5074	1.25096	19.7375	0.00764408	1.42944	ACTN2	NCF2	PLCG1	GNAI1	ITK
Hematopoietic cell lineage	Triploproficient	29.967	0.932528	20.3814	0.00914145	1.70945	CR1	CD9	CD8A	CD1A	CD1B
