# Supplementary material for: Haploinsufficiency networks identify targetable patterns of allelic deficiency in low mutation ovarian cancer
Source: Nat Commun. 2017 Feb 15;8:14423. doi: 10.1038/ncomms14423 (PMC5316854; doi:10.1038/ncomms14423)
Supplement: Supplementary Data 3 — Output of the significantly altered HAPTRIG-KEGG pathways and impactful genes in the 2009 endometrioid OV cohort. KEGG pathways and corresponding p value scores for HAPTRIG analysis are compared, with the most impactful 5 genes influencing pathway score in the significantly altered direction [file ncomms14423-s4.xls]

## Sheet: Title Page
Supplementary Data 3: Significantly altered HAPTRIG-KEGG pathways and impactful genes in the 2009 endometrioid OV cohort

## Sheet: Haploinsufficient
Pathway	Result	Mean HAPTRIG Haplo Score	Haplo Score - Permuted Data Scores	Stdeva Haplo Score	p vs Permuted Data	q value	Impact Gene 1	Impact Gene 2	Impact Gene 3	Impact Gene 4	Impact Gene 5
Notch signaling pathway	Haploinsufficient	-40.8702	-15.6547	22.677	0.00252408	0.472002	EP300	CTBP2	CTBP1	MAML1	MFNG
Renal cell carcinoma	Haploinsufficient	-31.2176	-9.32028	16.5739	0.0120607	2.25535	CRK	HIF1A	EP300	FLCN	PDGFB
Neuroactive ligand receptor interaction	Haploinsufficient	-24.6461	-4.88966	15.171	0.0278656	5.21087	GRIK2	GRIA2	GRIK5	TRPV1	GALR3
Longevity regulating pathway	Haploinsufficient	-27.7691	-6.27118	14.9962	0.0340738	6.37179	ATF4	CREB3	FOXO1	STK11	ULK2
p53 signaling pathway	Haploinsufficient	-32.0755	-5.78378	18.9761	0.0484815	9.06603	ATM	CHEK2	BAX	GADD45A	CHEK1

## Sheet: Triploproficient
Pathway	Result	Mean HAPTRIG Triplo Score	Triplo Score - Permuted Data Scores	Stdeva Triplo Score	p vs Permuted Data	q value	Impact Gene 1	Impact Gene 2	Impact Gene 3	Impact Gene 4	Impact Gene 5
Glycerophospholipid metabolism	Triploproficient	18.6386	6.13531	11.1487	0.0112239	2.09886	GNPAT	LPIN3	PCAT1	CDS2	DGKI
Glycosylphosphatidylinositol (GPI) anchor biosynthesis	Triploproficient	24.173	11.6251	17.3515	0.0248405	4.64517	PIGT	GPAA1	PIGC	PIGF	PIGM
Central carbon metabolism in cancer	Triploproficient	25.3506	9.63252	16.3736	0.0296958	5.55311	EGFR	MYC	AKT3	PGAM2	PDK1
Glycerolipid metabolism	Triploproficient	18.3599	4.7434	10.5959	0.0330628	6.18274	DGAT1	LPIN3	DGKI	LPIN1	DGKG
Bladder cancer	Triploproficient	23.6477	9.77302	15.1358	0.033564	6.27648	SRC	HBEGF	EGFR	BRAF	MMP9
ECM receptor interaction	Triploproficient	21.8363	8.31241	16.3376	0.035657	6.66785	SDC4	LAMC1	LAMA5	LAMB1	LAMB4
Hepatitis B	Triploproficient	26.7688	7.84068	15.3964	0.0357562	6.6864	MAVS	SRC	DDX58	MYC	ATF2
Oxytocin signaling pathway	Triploproficient	24.6798	8.53941	17.2479	0.0368988	6.90007	MYLK	RYR2	SRC	RYR1	GNAI1
Prolactin signaling pathway	Triploproficient	23.7858	7.46892	15.1069	0.048704	9.10765	SRC	AKT3	SHC1	SHC3	CCND2
N-Glycan biosynthesis	Triploproficient	28.6784	11.9449	20.6059	0.049793	9.3113	RPN2	RPN1	DPM1	ALG3	MOGS

## Sheet: Compended
HAPTRIG SCORES OV2009 (ENDOMETRIOID TUMORS)
Pathway	Result	Mean HAPTRIG Haplo Score	Haplo Score - Permuted Data Scores	Stdeva Haplo Score	p vs Permuted Data	q value	Impact Gene 1	Impact Gene 2	Impact Gene 3	Impact Gene 4	Impact Gene 5
Notch signaling pathway	Haploinsufficient	-40.8702	-15.6547	22.677	0.00252408	0.472002	EP300	CTBP2	CTBP1	MAML1	MFNG
Renal cell carcinoma	Haploinsufficient	-31.2176	-9.32028	16.5739	0.0120607	2.25535	CRK	HIF1A	EP300	FLCN	PDGFB
Neuroactive ligand receptor interaction	Haploinsufficient	-24.6461	-4.88966	15.171	0.0278656	5.21087	GRIK2	GRIA2	GRIK5	TRPV1	GALR3
Longevity regulating pathway	Haploinsufficient	-27.7691	-6.27118	14.9962	0.0340738	6.37179	ATF4	CREB3	FOXO1	STK11	ULK2
p53 signaling pathway	Haploinsufficient	-32.0755	-5.78378	18.9761	0.0484815	9.06603	ATM	CHEK2	BAX	GADD45A	CHEK1
Pathway	Result	Mean HAPTRIG Triplo Score	Triplo Score - Permuted Data Scores	Stdeva Triplo Score	p vs Permuted Data	q value	Impact Gene 1	Impact Gene 2	Impact Gene 3	Impact Gene 4	Impact Gene 5
Glycerophospholipid metabolism	Triploproficient	18.6386	6.13531	11.1487	0.0112239	2.09886	GNPAT	LPIN3	PCAT1	CDS2	DGKI
Glycosylphosphatidylinositol (GPI) anchor biosynthesis	Triploproficient	24.173	11.6251	17.3515	0.0248405	4.64517	PIGT	GPAA1	PIGC	PIGF	PIGM
Central carbon metabolism in cancer	Triploproficient	25.3506	9.63252	16.3736	0.0296958	5.55311	EGFR	MYC	AKT3	PGAM2	PDK1
Glycerolipid metabolism	Triploproficient	18.3599	4.7434	10.5959	0.0330628	6.18274	DGAT1	LPIN3	DGKI	LPIN1	DGKG
Bladder cancer	Triploproficient	23.6477	9.77302	15.1358	0.033564	6.27648	SRC	HBEGF	EGFR	BRAF	MMP9
ECM receptor interaction	Triploproficient	21.8363	8.31241	16.3376	0.035657	6.66785	SDC4	LAMC1	LAMA5	LAMB1	LAMB4
Hepatitis B	Triploproficient	26.7688	7.84068	15.3964	0.0357562	6.6864	MAVS	SRC	DDX58	MYC	ATF2
Oxytocin signaling pathway	Triploproficient	24.6798	8.53941	17.2479	0.0368988	6.90007	MYLK	RYR2	SRC	RYR1	GNAI1
Prolactin signaling pathway	Triploproficient	23.7858	7.46892	15.1069	0.048704	9.10765	SRC	AKT3	SHC1	SHC3	CCND2
N-Glycan biosynthesis	Triploproficient	28.6784	11.9449	20.6059	0.049793	9.3113	RPN2	RPN1	DPM1	ALG3	MOGS
