# Supplementary material for: Haploinsufficiency networks identify targetable patterns of allelic deficiency in low mutation ovarian cancer
Source: Nat Commun. 2017 Feb 15;8:14423. doi: 10.1038/ncomms14423 (PMC5316854; doi:10.1038/ncomms14423)
Supplement: Supplementary Data 4 — Output of the MsigDB Hallmark pathways as tested by HAPTRIG. Hallmark pathways and corresponding p value scores for HAPTRIG analysis are compared, with the most impactful 5 genes influencing pathway score in the significantly altered direction. The TCGA OV cohort was used [file ncomms14423-s5.xls]

## Sheet: Title Page
Supplementary Data 4: MsigDB Hallmark pathways were tested by HAPTRIG

## Sheet: Haploinsufficient
Pathway	Result	Mean HAPTRIG Haplo Score	Haplo Score - Permuted Data Scores	Stdeva Haplo Score	p vs Permuted Data	q value	Impact Gene 1	Impact Gene 2	Impact Gene 3	Impact Gene 4	Impact Gene 5
HALLMARK_HEDGEHOG_SIGNALING	Haploinsufficient	-46.7888	-8.59235	14.5487	1.33e-56	6.65e-55	NF1	RASA1	MYH9	PTCH1	CELSR1
HALLMARK_XENOBIOTIC_METABOLISM	Haploinsufficient	-45.2985	-4.69544	12.2284	2.93e-54	1.465e-52	ESR1	ADH5	APOE	GSR	ACO2
HALLMARK_WNT_BETA_CATENIN_SIGNALING	Haploinsufficient	-53.1535	-8.99549	17.7226	1.05e-39	5.25e-38	TP53	NOTCH1	HDAC5	CSNK1E	AXIN1
HALLMARK_DNA_REPAIR	Haploinsufficient	-52.7925	-5.5332	13.5704	1.18e-39	5.9e-38	TP53	POLR2A	TAF10	POLR2C	RPA3
HALLMARK_ESTROGEN_RESPONSE_LATE	Haploinsufficient	-43.9082	-3.14848	12.0765	4.17e-38	2.085e-36	XBP1	RPS6KA2	SGK1	CDH1	ASS1
HALLMARK_P53_PATHWAY	Haploinsufficient	-50.8285	-4.25216	14.2276	4.14e-35	2.07e-33	TP53	FBXW7	RPL18	RB1	SAT1
HALLMARK_MYOGENESIS	Haploinsufficient	-46.9203	-3.004	13.5623	8.35e-30	4.175e-28	KIFC3	MEF2C	HDAC5	MYH9	GABARAPL2
HALLMARK_ANDROGEN_RESPONSE	Haploinsufficient	-43.7855	-3.53214	12.6858	6.08e-28	3.04e-26	SMS	RPS6KA3	MAF	KRT19	BMPR1B
HALLMARK_ESTROGEN_RESPONSE_EARLY	Haploinsufficient	-43.7974	-2.14166	11.8945	4.96e-24	2.48e-22	XBP1	RPS6KA2	KRT15	RARA	ARL3
HALLMARK_MITOTIC_SPINDLE	Haploinsufficient	-49.2961	-1.9104	12.7466	6.29e-22	3.145e-20	YWHAE	EZR	RASA1	APC	CDK1
HALLMARK_APICAL_JUNCTION	Haploinsufficient	-47.5395	-1.96934	12.9505	1.27e-21	6.35e-20	CDH1	TUBG1	YWHAH	MYH10	MYH9
HALLMARK_CHOLESTEROL_HOMEOSTASIS	Haploinsufficient	-41.6899	-2.51878	13.0697	5.51e-20	2.755e-18	FBXO6	ANXA5	CLU	SREBF2	ADH4
HALLMARK_ADIPOGENESIS	Haploinsufficient	-42.8897	-1.18423	12.4491	7.24e-19	3.62e-17	ACO2	SAMM50	TALDO1	UQCR11	UBC
HALLMARK_UNFOLDED_PROTEIN_RESPONSE	Haploinsufficient	-47.5305	-2.50786	15.9079	7.7e-19	3.85e-17	NPM1	HSPA5	FUS	EXOSC2	EEF2
HALLMARK_ANGIOGENESIS	Haploinsufficient	-44.4275	-1.87795	13.972	1.18e-17	5.9e-16	VTN	VCAN	LPL	POSTN	STC1
HALLMARK_FATTY_ACID_METABOLISM	Haploinsufficient	-42.9101	-0.32384	12.3466	1.74e-17	8.7e-16	ACO2	SMS	HSD17B4	HSP90AA1	ACAA2
HALLMARK_E2F_TARGETS	Haploinsufficient	-49.6786	-0.824792	12.6855	8.61e-17	4.305e-15	RPA1	TP53	BRCA1	CHEK2	TUBG1
HALLMARK_NOTCH_SIGNALING	Haploinsufficient	-46.1368	-1.59902	17.1098	2.71e-16	1.355e-14	NOTCH1	DLL1	RBX1	SAP30	FBXW11
HALLMARK_HEME_METABOLISM	Haploinsufficient	-41.0416	-0.082777	11.9368	1.69e-14	8.45e-13	HBD	ATP6V0A1	EPB42	MAP2K3	SNCA

## Sheet: Triploproficient
Pathway	Result	Mean HAPTRIG Triplo Score	Triplo Score - Permuted Data Scores	Stdeva Triplo Score	p vs Permuted Data	q value	Impact Gene 1	Impact Gene 2	Impact Gene 3	Impact Gene 4	Impact Gene 5
HALLMARK_IL2_STAT5_SIGNALING	Triploproficient	46.4305	9.08357	17.6226	2.99e-103	1.495e-101	TNFSF10	MYC	AHCY	GABARAPL1	CTSZ
HALLMARK_MYC_TARGETS_V1	Triploproficient	52.9579	5.27065	19.8796	7.44e-42	3.72e-40	MYC	COPS5	CUL1	CDK2	HDGF
HALLMARK_TNFA_SIGNALING_VIA_NFKB	Triploproficient	47.6667	5.10261	18.006	6.61e-33	3.305e-31	MYC	BCL6	ZFP36	JUN	FOSL2
HALLMARK_MYC_TARGETS_V2	Triploproficient	48.493	6.98269	20.2289	3.62e-30	1.81e-28	MYC	NOP56	NOP2	CDK4	PA2G4
HALLMARK_OXIDATIVE_PHOSPHORYLATION	Triploproficient	49.6848	4.96621	19.3527	1.76e-29	8.8e-28	SDHA	CYC1	NDUFA9	ATP5B	CPT1A
HALLMARK_G2M_CHECKPOINT	Triploproficient	49.9732	4.27349	18.9688	3.05e-27	1.525e-25	MYC	EZH2	RAD21	CUL1	CDC20
HALLMARK_PEROXISOME	Triploproficient	49.017	7.60236	23.9078	4.94e-25	2.47e-23	PEX5	PEX11B	PRDX1	ABCC5	SCP2
HALLMARK_PI3K_AKT_MTOR_SIGNALING	Triploproficient	49.2336	4.81258	21.3478	5.34e-23	2.67e-21	EGFR	AP2M1	FASLG	GSK3B	CDKN1B
HALLMARK_INFLAMMATORY_RESPONSE	Triploproficient	40.1412	1.81562	16.2964	8.41e-19	4.205e-17	MYC	TNFSF10	LYN	CD40	SELL
HALLMARK_KRAS_SIGNALING_UP	Triploproficient	35.1178	1.19565	14.5433	1.92e-16	9.6e-15	TRIB1	ZNF639	BPGM	ETV5	ST6GAL1
HALLMARK_PANCREAS_BETA_CELLS	Triploproficient	36.9571	3.06287	18.3715	3.36e-16	1.68e-14	PKLR	PAX4	SLC2A2	SST	PCSK2
HALLMARK_MTORC1_SIGNALING	Triploproficient	46.1268	1.98152	19.05	2.27e-15	1.135e-13	COPS5	GSK3B	GAPDH	UCHL5	TCEA1
HALLMARK_PROTEIN_SECRETION	Triploproficient	44.0615	1.79264	21.3471	6.51e-15	3.255e-13	EGFR	ATP6V1B1	AP2M1	COPB2	STX16
HALLMARK_COMPLEMENT	Triploproficient	44.2853	1.60261	18.6298	7.95e-15	3.975e-13	SRC	LRP1	GNB4	LYN	PLA2G4A
HALLMARK_UV_RESPONSE_UP	Triploproficient	42.2527	1.37369	18.3118	5.06e-14	2.53e-12	CDK2	ENO2	DGAT1	POLR2H	TFRC
HALLMARK_APOPTOSIS	Triploproficient	45.5115	0.862295	18.6852	1.18e-13	5.9e-12	TNFSF10	LMNA	CDK2	FASLG	CCND2
HALLMARK_REACTIVE_OXIGEN_SPECIES_PATHWAY	Triploproficient	42.9917	3.70809	22.1106	1.31e-13	6.55e-12	PRDX1	PRDX2	PRDX6	GLRX2	TXNRD1
HALLMARK_UV_RESPONSE_DN	Triploproficient	43.2616	1.11906	17.2681	2.13e-13	1.065e-11	MYC	CACNA1A	ATP2B4	ATXN1	RASA2
HALLMARK_INTERFERON_GAMMA_RESPONSE	Triploproficient	42.2478	0.705616	17.4438	1.2e-12	6e-11	TNFSF10	SOCS3	PSMB2	CD40	PIM1
HALLMARK_HYPOXIA	Triploproficient	41.7878	0.801129	19.974	1.45e-12	7.25e-11	EGFR	GAPDH	CDKN1A	GPI	S100A4
HALLMARK_GLYCOLYSIS	Triploproficient	39.5917	0.164665	19.6132	2.2e-12	1.1e-10	EGFR	PAXIP1	EXT1	TPI1	UGP2

## Sheet: No Selection
Pathway	Result
HALLMARK_INTERFERON_ALPHA_RESPONSE	No Selection
HALLMARK_COAGULATION	No Selection
HALLMARK_SPERMATOGENESIS	No Selection
HALLMARK_APICAL_SURFACE	No Selection
HALLMARK_IL6_JAK_STAT3_SIGNALING	No Selection
HALLMARK_TGF_BETA_SIGNALING	No Selection
HALLMARK_EPITHELIAL_MESENCHYMAL_TRANSITION	No Selection
HALLMARK_BILE_ACID_METABOLISM	No Selection
HALLMARK_ALLOGRAFT_REJECTION	No Selection
HALLMARK_KRAS_SIGNALING_DN	No Selection
