# Supplementary material for: Haploinsufficiency networks identify targetable patterns of allelic deficiency in low mutation ovarian cancer
Source: Nat Commun. 2017 Feb 15;8:14423. doi: 10.1038/ncomms14423 (PMC5316854; doi:10.1038/ncomms14423)
Supplement: Supplementary Software 1 — HAPTRIG R program. Open source code is provided to run HAPTRIG using R software [file ncomms14423-s7.txt]

library(dplyr)
library(data.table)
library(tidyr)

iterationTable <- as.data.frame(c("MeanHaplo","haplo p","MeanTriplo","triplo p"))
cancerType <- "OV" #user input
pathwayName <- "Autophagy" #user input
nodeZscore <- 1 #user input, for gene impact prioritization
iterateNum <- 1000 #200 minimum for reliable p values, 1000 for publication

#read human GISTIC data
dataAll <- as.data.frame(fread("c:/R/Input/GISTIC/OVgistic.csv", header=TRUE, stringsAsFactors=FALSE, sep=",")) #change according to tumor type/group
colnames(dataAll) <-c("symbol",substr(colnames(dataAll[2:ncol(dataAll)]),1,12))

#read interaction data
interactionsAll <- as.data.frame(fread("c:/R/Input/humanBioGRIDnonredundant.csv", header=TRUE, stringsAsFactors=FALSE))

#read mouse and yeast genes as human orthologs
mousegenes <- as.data.frame(fread("c:/R/Input/mouseHIorthogenes.csv", header=FALSE, stringsAsFactors=FALSE, col.names="symbol"))
yeastgenes <- as.data.frame(fread("c:/R/Input/yeastHIorthogenes.csv", header=FALSE, stringsAsFactors=FALSE, col.names="symbol"))

#import single Kegg module, designed for 10+ genes!
keggGenes <- as.data.frame(fread("c:/R/Input/keggGenesA.csv", header=TRUE, stringsAsFactors=FALSE, col.names=c("symbol"))) #change according to KEGG pathway

#iteration start, creates control permuted data to compare to real tumor data
for(i in 1:iterateNum){
#create randomized control GISTIC data
dataRandomized <- cbind(dataAll[,1],dataAll[sample(nrow(dataAll)),2:ncol(dataAll)],stringsAsFactors=FALSE) #shuffle rowwise, which is by gene
row.names(dataRandomized) <- c(1:nrow(dataAll))
colnames(dataRandomized) <- c("symbol",colnames(dataAll[2:ncol(dataAll)]))

#subset data into kegg relevant genes
data <- dataAll %>%
    filter(symbol %in% keggGenes$symbol)
dataRandom <- dataRandomized %>%
  filter(symbol %in% keggGenes$symbol)
rm(dataRandomized)

#subset biogrid into kegg relevant genes
#interactions
interactions <- interactionsAll %>%
    filter ( (symbolA %in% keggGenes$symbol) & (symbolB %in% keggGenes$symbol)) #Can swap "&" for "|" here to include external interactions
interactions <- interactions %>% 
 mutate(concat1= paste(symbolA,symbolB)) %>%
 mutate(concat2 =paste(symbolB,symbolA)) %>%
 mutate(concat3= concat1 %in% concat2) %>%
 filter(concat3==FALSE)
interactions <- interactions[,c(1,2)]
#add intrinsic pathway (possibly non-interacting) nodes
interactions[(nrow(interactions)+1):(nrow(interactions)+nrow(keggGenes)),1] <- c(keggGenes$symbol)
interactions[(nrow(interactions)-nrow(keggGenes)+1):(nrow(interactions)),2] <- c(keggGenes$symbol)


#score interactions, can alter multipliers depending on desire to include haploinsufficiency data
interactions <- interactions %>%
  rowwise() %>%
  mutate(nodeAintscore= max(3*(symbolA %in% mousegenes$symbol),
                              2*(symbolA %in% yeastgenes$symbol),
                              1)) %>%
  rowwise() %>%
  mutate(nodeBintscore= max(3*(symbolB %in% mousegenes$symbol),
                              2*(symbolB %in% yeastgenes$symbol),
                              1))
intMultiply <- 2 #makes self interactions singly important
interactions[1:(nrow(interactions)-nrow(keggGenes)),3:4] <-interactions[1:(nrow(interactions)-nrow(keggGenes)),3:4]*intMultiply

#make gene-specific GISTIC score matrices
tdata <- t(data[,2:ncol(data)])
colnames(tdata) <- data[,1]
  tdataRandom <- t(dataRandom[,2:ncol(dataRandom)])
  colnames(tdataRandom) <- dataRandom[,1]

symAs <- interactions$symbolA
symAgisticLoc <- match(symAs,data[,1]) 
HAPTRIG_GISTIC_matrix_symA <- cbind(tdata[1:nrow(tdata),symAgisticLoc])
colnames(HAPTRIG_GISTIC_matrix_symA) <-data[symAgisticLoc,1]
  HAPTRIG_GISTIC_matrix_symARandom <- cbind(tdataRandom[1:nrow(tdataRandom),symAgisticLoc])
  colnames(HAPTRIG_GISTIC_matrix_symARandom) <-colnames(HAPTRIG_GISTIC_matrix_symA)
  
symBs <- interactions$symbolB
symBgisticLoc <- match(symBs,data[,1]) 
HAPTRIG_GISTIC_matrix_symB <- cbind(tdata[1:nrow(tdata),symBgisticLoc])
colnames(HAPTRIG_GISTIC_matrix_symB) <-data[symBgisticLoc,1]
  HAPTRIG_GISTIC_matrix_symBRandom <- cbind(tdataRandom[1:nrow(tdataRandom),symBgisticLoc])
  colnames(HAPTRIG_GISTIC_matrix_symBRandom) <-colnames(HAPTRIG_GISTIC_matrix_symB)

#multiply matrices to obtain node scores per tumor
symAhaploscores <- t(t(HAPTRIG_GISTIC_matrix_symA) * c(interactions$nodeAintscore)) 
symBhaploscores <- t(t(HAPTRIG_GISTIC_matrix_symB) * c(interactions$nodeBintscore))
zerocomparison <- matrix(0, nrow=nrow(symAhaploscores), ncol= ncol(symAhaploscores))
  symAhaploscoresRandom <- t(t(HAPTRIG_GISTIC_matrix_symARandom) * c(interactions$nodeAintscore))
  symBhaploscoresRandom <- t(t(HAPTRIG_GISTIC_matrix_symBRandom) * c(interactions$nodeBintscore))
#find minimum of node matrix scores to obtain HAPTRIG node loss scores
haploscores <- pmin(symAhaploscores, symBhaploscores, zerocomparison)
colnames(haploscores) <- c(paste(interactions$symbolA, interactions$symbolB))
  haploscoresRandom <-pmin(symAhaploscoresRandom, symBhaploscoresRandom, zerocomparison)
  colnames(haploscoresRandom) <- c(paste(interactions$symbolA, interactions$symbolB))

#find maximum of node matrix scores to obtain HAPTRIG node gain scores
triploscores <- pmax(symAhaploscores, symBhaploscores, zerocomparison)
colnames(triploscores) <- c(paste(interactions$symbolA, interactions$symbolB))
  triploscoresRandom <- pmax(symAhaploscoresRandom, symBhaploscoresRandom, zerocomparison)
  colnames(triploscoresRandom) <- c(paste(interactions$symbolA, interactions$symbolB))

#obtain HAPTRIG tumor scores
HAPTRIGhaplo <- c(rowSums(haploscores,na.rm=TRUE))
HAPTRIGtriplo <- c(rowSums(triploscores,na.rm=TRUE))
  HAPTRIGhaploRandom <- c(rowSums(haploscoresRandom,na.rm=TRUE))
  HAPTRIGtriploRandom <- c(rowSums(triploscoresRandom,na.rm=TRUE))
#normalize to max/min (fake patient with all losses or all gains)
HAPTRIGhaploMax <- sum(pmax(c(interactions$nodeAintscore),c(interactions$nodeBintscore)))
HAPTRIGhaplo <- HAPTRIGhaplo / HAPTRIGhaploMax * 100
HAPTRIGtriplo <- HAPTRIGtriplo / HAPTRIGhaploMax * 100
  HAPTRIGhaploRandom <- HAPTRIGhaploRandom / HAPTRIGhaploMax * 100
  HAPTRIGtriploRandom <- HAPTRIGtriploRandom / HAPTRIGhaploMax * 100

#Calculate distance from randomized data for outputs
HAPTRIGhaploDiff <- HAPTRIGhaplo - HAPTRIGhaploRandom
HAPTRIGtriploDiff<- HAPTRIGtriplo - HAPTRIGtriploRandom

#calculate HAPTRIG p value
  #small p value package: source("http://www.bioconductor.org/biocLite.R")
  #biocLite("pspearman")
  #library("pspearman")
  #out <- spearman.test(HAPTRIGhaplo, HAPTRIGhaploRandom, alternative = "two.sided", approximation="t-distribution") #or use approx="exact"
  #out$p.value
plow <- t.test(HAPTRIGhaplo, HAPTRIGhaploRandom, paired=TRUE)$p.value
phigh <- t.test(HAPTRIGtriplo, HAPTRIGtriploRandom, paired=TRUE)$p.value

iteration <- c(mean (HAPTRIGhaploDiff),  plow, mean(HAPTRIGtriploDiff),phigh)
iterationTable<- cbind(iterationTable,iteration)
}
plow <- as.numeric(iterationTable[2,2:ncol(iterationTable)])
plow <- sapply(plow, log10)
plow <- 10^mean(plow)
phigh <- as.numeric(iterationTable[4,2:ncol(iterationTable)])
phigh<- sapply(phigh, log10)
phigh <- 10^mean(phigh)
HAPTRIGhaploDiff <- mean(as.numeric(iterationTable[1,2:ncol(iterationTable)]))
HAPTRIGtriploDiff <- mean(as.numeric(iterationTable[3,2:ncol(iterationTable)]))

#rank most interacting nodes and edges
edgeRankDF <- data.frame(symbolA=interactions$symbolA, symbolB=interactions$symbolB, stringsAsFactors = FALSE)
edgeRankDF$HaploScores <- (rowSums(t(haploscores),na.rm=TRUE))
edgeRankDF$TriploScores <- (rowSums(t(triploscores),na.rm=TRUE))
edgeRankDF$HapRank <- rank(edgeRankDF$HaploScores, ties.method = "average")  
edgeRankDF$TriploRank <- rank(-edgeRankDF$TriploScores, ties.method = "average") 

topHaploEdge <- edgeRankDF %>% filter(HapRank <=10)
topHaploEdge <- arrange(topHaploEdge, HapRank)
topHaploEdge <- topHaploEdge[,c(1,2,5)]

topTriploEdge <- edgeRankDF %>% filter(TriploRank <=10)
topTriploEdge <- arrange(topTriploEdge, TriploRank)
topTriploEdge <- topTriploEdge[,c(1,2,6)]

nodeRankDF <- edgeRankDF[,1:2]
nodeRankDF$AScores<-colSums(symAhaploscores,na.rm=TRUE)
nodeRankDF$BScores<-colSums(symBhaploscores,na.rm=TRUE)
nodeRankDF <- rbind(nodeRankDF,nodeRankDF)
nodeRankDF[(nrow(edgeRankDF)+1):nrow(nodeRankDF),3] <- nodeRankDF[(nrow(edgeRankDF)+1):nrow(nodeRankDF),4]
nodeRankDF <- nodeRankDF[,c(1,3)]
colnames(nodeRankDF) <- c("symbol","nodeScores")
nodeRankDFgrouped <- nodeRankDF %>%
  group_by(symbol) %>%
  summarise(nodeScore = sum(nodeScores))
nodeRankDF <- nodeRankDFgrouped
nodeRankDF$nodeScore <- round((nodeRankDF$nodeScore/(ncol(data)-1)), digits=2)
nodeRankDF$HaploRank <- rank(nodeRankDF$nodeScore, ties.method = "average")
nodeRankDF$TriploRank <- rank(-nodeRankDF$nodeScore, ties.method = "average")
nodeScoreMedian <- median(nodeRankDF$nodeScore)
nodeScoreStdeva <- sd(nodeRankDF$nodeScore)
nodeRankDF <- nodeRankDF %>% mutate(Zmedian = 
  ifelse(abs(nodeScore - nodeScoreMedian)>(nodeZscore*nodeScoreStdeva),"+","-"))
nodeRankDF <- nodeRankDF %>% mutate(ZfromZero = 
  ifelse(abs(nodeScore)>(nodeZscore*nodeScoreStdeva),"+","-"))
rm(nodeRankDFgrouped, nodeScoreMedian, nodeScoreStdeva)

topHaploNode <- nodeRankDF %>% filter(HaploRank <= 10)
topHaploNode <- arrange(topHaploNode,HaploRank)
topHaploNode <- topHaploNode[1:10,1:3]

topTriploNode <- nodeRankDF %>% filter(TriploRank <= 10)
topTriploNode <- arrange(topTriploNode,desc(HaploRank))
topTriploNode <- topTriploNode[1:10,c(1,2,4)]

#Assemble percentage attributes for gene nodes
isLoss <- function(x){if(x==-1){TRUE}}
PercentLoss <- function(v){sum(unlist(lapply(as.vector(v),isLoss)))/length(v)*100}
isGain <- function(x){if(x==1){TRUE}}
PercentGain <- function(v){sum(unlist(lapply(as.vector(v),isGain)))/length(v)*100}
isNone <- function(x){if(x==0){TRUE}}
PercentNoChange <- function(v){sum(unlist(lapply(as.vector(v),isNone)))/length(v)*100}
isDeletion <- function(x){if(x==-2){TRUE}}
PercentDeletion <- function(v){sum(unlist(lapply(as.vector(v),isDeletion)))/length(v)*100}
isAmplification <- function(x){if(x==2){TRUE}}
PercentAmp <- function(v){sum(unlist(lapply(as.vector(v),isAmplification)))/length(v)*100}

dataByGene <- as.list(split(data, as.factor(data[,1])))
geneInfo <- data.frame(sapply(dataByGene, PercentDeletion))
geneInfo$Losses <- sapply(dataByGene, PercentLoss)
geneInfo$NoChange <- sapply(dataByGene, PercentNoChange)
geneInfo$Gains <- sapply(dataByGene, PercentGain)
geneInfo$Amplifications <- sapply(dataByGene, PercentAmp)
colnames(geneInfo) <- c("PercentDeletion","PercentLoss","PercentNoChange","PercentGain","PercentAmplification")
geneInfo <-round(geneInfo, digits=1)

#create reports
patientReport <- as.data.frame(t(rbind(HAPTRIGhaplo,HAPTRIGtriplo)))
patientReport <- patientReport %>% mutate(avg = (HAPTRIGhaplo+HAPTRIGtriplo)/2)
colnames(patientReport) <- c(paste(pathwayName,"HaploScore",sep=""), 
                             paste(pathwayName,"TriploScore",sep=""),
                             paste(pathwayName,"AvgScore",sep=""))
result<- ifelse(HAPTRIGhaploDiff<0 & plow < 0.05,"Haploinsufficient", 
  ifelse(HAPTRIGtriploDiff>0 & phigh < 0.05,
  "Triploproficient","No Selection"))
summaryReport <- as.data.frame(rbind(c("Cancer Type", "Pathway","Result",
                                         "Mean Haplo Score","Haplo-Random","Stdeva Haplo Score","Sterr Haplo Score","p Haplo",
                                         "Mean Triplo Score","Triplo-Random","Stdeva Triplo Score","Sterr Triplo Score","p Triplo",
                                         "# Tumors"),
                                       c(cancerType, pathwayName, result,
                                         round(mean(HAPTRIGhaplo), digits=1), round(mean(HAPTRIGhaploDiff), digits=1), round(sd(HAPTRIGhaplo), digits=1), round(sd(HAPTRIGhaplo)/sqrt(length(HAPTRIGhaplo)),digits=1), plow,
                                         round(mean(HAPTRIGtriplo), digits=1), round(mean(HAPTRIGtriploDiff), digits=1), round(sd(HAPTRIGtriplo), digits=1), round(sd(HAPTRIGtriplo)/sqrt(length(HAPTRIGtriplo)), digits=1), phigh,
                                         length(HAPTRIGhaplo))))
csvPath <-  paste("c:/R/Output/",cancerType, pathwayName,"summaryCSV.csv", sep="")
write.csv(summaryReport, csvPath, row.names=FALSE)

library(WriteXLS)
xlsPath <- paste("c:/R/Output/",cancerType,pathwayName,"summary.xls",sep="")
WriteXLS(c("summaryReport","geneInfo","topHaploNode", "topTriploNode","patientReport"),ExcelFileName=xlsPath, row.names=TRUE, col.names=TRUE)

#cleanup R
#rm(list=ls())
